# Supplementary material for: From Molecular to Macroscopic: Dual-Pathway Regulation of Carrot Whole Flour on the Gluten-Starch System
Source: Foods. 2025 May 31;14(11):1964. doi: 10.3390/foods14111964 (PMC12155530; doi:10.3390/foods14111964)
Supplement: Supplementary file 1 [file foods-14-01964-s001.zip]

Archive with 1 entries (1 files):
- foods-3637293-supplementary.pdf
